# Supplementary material for: Geographic disparities and determinants of COVID-19 incidence risk in the greater St. Louis Area, Missouri (United States)
Source: PLoS One. 2022 Sep 28;17(9):e0274899. doi: 10.1371/journal.pone.0274899 (PMC9518888; doi:10.1371/journal.pone.0274899)
Supplement: S1 Data — (CSV) [file pone.0274899.s001.csv]

ZCTA5	DP02_0059P	DP02_0059M	DP02_0060P	DP02_0060M	DP02_0061P	DP02_0061M	DP02_0062P	DP02_0062M	DP02_0063P	DP02_0063M	DP02_0064P	DP02_0064M	DP03_0033P	DP03_0033M	DP03_0034P	DP03_0034M	DP03_0035P	DP03_0035M	DP03_0037P	DP03_0037M	DP03_0038P	DP03_0038M	DP03_0042P	DP03_0042M	DP03_0062E	DP03_0062M	DP03_0128P	DP03_0128M	DP05_0001E	DP05_0001M	DP05_0002P	DP05_0002M	DP05_0018E	DP05_0018M	DP05_0038P	DP05_0038M	DP05_0071P	DP05_0071M	HSPercent	CollegePer	ZCTA_Area	PopDensity	DP02_0015E	DP02_0015M	DP05_0015P	DP05_0015M	DP05_0016P	DP05_0016M	DP05_0017P
63005	0.5	0.4	0.3	0.2	6.9	1.1	11.4	1.8	5.2	1.2	37.7	2.7	2.6	1.2	4.3	1.6	13.6	2.1	7.5	2	2.5	1.1	20.4	2.7	158832	7506	3.2	1.4	17887	633	50.5	1.4	43.4	1.4	1.1	0.6	3	1.3	7.7	42.9	36.5	489.7	2.8	0.08	10.1	1.2	3.3	0.8	1
63010	2.9	0.8	8.1	1.3	33	2.3	23.2	2.3	10.7	1.5	14.4	1.8	0.7	0.5	8.3	1.4	9.6	1.4	12.3	1.8	4.9	0.9	21.2	2.2	64919	2669	8.8	1.7	36008	824	49.6	1.2	39.1	1.2	0.7	0.7	2	0.8	44	25.1	22.3	1616.2	2.57	0.07	8.6	0.8	5.2	0.7	1.8
63011	1.9	1	2.8	1.2	14.3	1.7	18.2	1.9	6.6	1.2	33.9	2.3	0.8	0.4	4.4	1.3	10	1.5	11.4	1.8	1.9	0.6	24.2	2.1	99025	3299	3.2	1.1	38436	1050	47.4	1.3	43.6	1.2	2.1	0.9	3.6	1.3	19	40.5	14.4	2663.6	2.65	0.07	9.5	0.9	6.3	0.9	3.4
63012	0.6	0.5	6.3	3	29.4	4.9	21.1	4.4	11.6	3.5	20.9	5.2	0.4	0.6	14	3.7	13	4	6.3	2	7.1	2.7	18.9	3.9	77489	4898	4.7	2.3	10676	760	50.9	2.7	35.5	5	0	0.3	0.6	0.5	36.3	32.5	29	368	2.73	0.14	7.8	1.5	2.5	1.1	0.6
63014	0.5	0.6	5.9	4.1	22.6	7.5	28.5	12.1	5.1	4.6	15.5	6.1	1.4	1.4	5.4	7.2	20.5	9.9	7.7	5.5	6.3	6.2	27.6	12.5	45994	6433	7.4	4.6	882	239	51.5	6	51.3	21.4	2.7	3.4	0.3	0.5	29	20.6	40.6	21.7	2.2	0.35	14.1	7.7	13.3	8.2	2.6
63015	3.2	3.8	12.5	7.7	32	8.7	30.9	8.2	10.7	5.9	6.4	3.8	0	2.2	15	7.5	13.9	7	7	6.3	4.7	5.5	16.7	8.2	43788	15310	17.3	8.1	2318	455	44.9	5.4	44.3	6.2	0	1.2	2.2	3.4	47.7	17.1	17	136.5	2.21	0.31	8	4.3	2.7	3.6	0.9
63016	4.8	1.7	9.4	3.2	32.2	4.6	25.6	4	10.4	2.3	12.3	3.1	0.5	0.6	11	3.2	14.4	4	10.1	2.8	7	2.2	22.9	4.4	62457	6589	10.4	3.5	7532	539	50.3	1.9	43.1	2.3	0	0.1	0.5	0.4	46.4	22.7	23	327.9	2.44	0.13	9.9	1.6	3.2	1.2	1.5
63017	1	0.4	1.1	0.4	12.6	1.2	16.1	1.6	4.2	0.8	33.7	1.8	0.7	0.3	2.6	0.6	13	1.7	9.5	1.4	1.9	0.7	26	2.2	106261	4626	4.9	1	41556	756	48.2	1.1	49.2	1.2	4.3	1.2	2.9	1.1	14.7	37.9	19.9	2093.5	2.4	0.05	13.2	1.1	8.9	1	4.6
63019	4.7	2.4	4.9	2.7	32.1	5.2	26.7	4.5	13	4	12.2	4	0	1.4	10.8	4.8	10.9	3.3	12.9	5.5	4.6	3	21.3	5.5	51076	5907	17	5.9	4335	217	49.6	3.5	38.4	3.4	2.4	1.3	0.5	0.6	41.7	25.2	3.7	1162.2	2.4	0.15	7.8	2.5	3.7	1.7	2.3
63020	4.3	1.2	11.1	2.1	36.7	3	24.6	2.9	11.7	2	7	1.5	0.6	0.5	11.8	2.5	13.2	2.3	13.5	2.8	4	1.4	23.8	2.8	50338	3536	15.2	3.5	19991	810	50.1	1.8	42	2.9	0.9	0.7	2	1.2	52.1	18.7	142.2	140.6	2.51	0.11	11.5	1.5	5.8	1	1.3
63021	0.9	0.4	2.4	0.7	15.2	1.2	18.7	1.4	6.8	1	33.9	1.4	0.5	0.3	4.3	0.8	9.3	1.2	13	1.5	2.2	0.5	25	1.4	87551	4383	4.1	1.2	56233	967	47.3	1	41.3	1.3	2.6	0.8	2.9	1	18.5	40.7	22.3	2527.3	2.55	0.04	9.4	0.7	3.8	0.5	2.2
63023	4	2.1	11.2	3.9	34.4	5.3	23.7	5.2	14.8	3.9	8.8	3.6	2.4	2	12.2	4.9	14.4	4.7	7.9	4.1	3.5	2.4	24.7	8.1	53523	13749	20.4	9.1	5817	677	47.4	4.4	40.2	5	0	0.5	0.8	0.8	49.6	23.6	70.4	82.6	2.68	0.23	10.5	2.6	3	1.6	0
63025	1.2	0.6	2.8	1.2	20.1	3.3	21.7	3.2	7.8	1.8	28.6	3.5	0.5	0.6	6.6	2.7	12.1	2.7	9.4	2.8	4.5	1.8	26.7	4.1	105812	6711	3.8	2.2	14334	785	48.8	2.2	43.2	1.7	0.6	0.4	2.8	1.7	24.1	36.4	41.2	348.3	2.82	0.13	9.7	1.8	4.6	1.4	2.2
63026	1.8	0.5	5.1	1	23.7	1.6	24.3	1.6	9.4	0.9	24.4	1.8	0.4	0.3	6.9	1.2	11.7	1.4	11.5	1.5	3.5	0.7	22.9	1.8	76935	2811	6.2	1.2	43287	1152	49.5	1.2	40.4	1.2	1	0.4	2.4	0.9	30.6	33.8	26	1664.9	2.59	0.06	8.9	0.7	3.3	0.6	2.1
63028	3.1	0.9	9	2	31.9	2.9	25.4	2.3	11.8	1.7	12.6	1.7	0.9	0.6	9.6	2	10	2	10.8	2	7.1	2.1	25.2	2.7	60131	5352	8.7	2.2	26452	878	49.7	1.7	42.5	2.6	1.4	0.6	0.4	0.3	44	24.4	123.6	214.1	2.64	0.09	9.7	1.3	5.8	1	2.2
63031	2.8	0.8	6	1.1	29	2.3	25	1.9	10.8	1.3	17.3	1.7	0.5	0.3	4.5	0.9	12.4	1.5	12.1	1.4	5.5	1	23	1.9	60301	2353	9.7	2	47419	1343	46.4	1.3	37.3	1.2	34	2.2	3.1	1	37.8	28.1	15.8	3001.2	2.65	0.08	7	0.6	4.4	0.6	2.4
63033	2.3	0.9	5.6	1.3	24.6	2.2	27.6	2.5	10.1	1.5	19.9	2.3	0.4	0.4	3	1	11	2.2	9.8	2.2	8.3	2	28.7	2.7	54133	1711	10.2	2.4	42991	1859	44.4	1.8	38	1.9	64.3	2.6	2.2	1.1	32.5	30	12.4	3472.6	2.5	0.09	8.3	0.9	4	0.7	2.9
63034	2	0.9	3.6	1.2	20.9	3.2	23.7	3.1	12.6	2.6	20	2.9	0	0.3	2.9	1.1	12.9	2.5	7.8	2.1	6.2	2.1	28.1	3.2	91109	5764	8.4	4	17879	1062	46.5	2	46.2	2.3	62.6	2.8	2	0.9	26.5	32.6	21	850.2	2.67	0.11	12	1.3	5	1.3	2.2
63037	2.4	1.6	9.8	3.7	40.5	6.8	23.6	5	11	3.4	8.5	3.7	2.9	2.5	9.5	3.9	30.7	5.8	7	2.9	6.9	3.8	19.6	4.7	59250	12371	5.5	3.7	2967	461	49.2	2.9	40.9	8	0.1	0.1	1.3	1.5	52.7	19.5	82.2	36.1	2.46	0.18	8.2	3.6	6.4	2.8	0.7
63038	0.9	0.8	0.8	0.6	15.6	3.8	18.2	3.1	6.4	2.4	39.4	4.3	2.1	1.7	7.4	2.1	13	3.7	11.3	3.2	1.7	1.2	16.2	3.5	130530	12688	3.9	4.2	7077	558	50.2	3.3	47	1.9	1.9	1.2	0.3	0.5	17.3	45.8	21	337.6	2.85	0.15	9.7	1.8	4	1.6	0.7
63040	0.2	0.3	0.8	0.8	6.7	2	19.8	3	5.7	1.9	41.3	3.3	0.2	0.3	2.8	1.3	9.8	2.4	15.5	3	1.9	1	26.6	3.4	111204	11963	2.2	1.7	8258	459	49.3	2.2	40.4	1	0.9	0.7	3.6	2.3	7.7	47	4.6	1815	2.72	0.11	7	1.3	4	1.4	0.6
63042	1	0.5	7.4	2.1	27.8	3.2	26.5	3.3	12	2.8	15.9	2.7	0	0.3	4.2	2	15	3.3	11.5	3.1	6	1.9	21.8	3.3	47222	4657	12.6	3.6	19443	609	48.1	2.5	38.3	2.1	38	4.1	2.9	2.2	36.2	27.9	12.3	1580.7	2.2	0.1	7.3	1.4	3.8	1	1.5
63043	2.3	0.9	4.4	1.1	20.4	2.2	21.3	2.3	8.2	1.4	25	2.2	0.3	0.3	4.5	1.4	10.7	2.2	12.4	3	3.7	1.1	19.1	2.7	68556	4090	10.3	2.3	22524	420	49.8	1.8	38.1	1.4	10.3	1.8	3.5	1.6	27.1	33.2	14.5	1550.2	2.38	0.07	9.3	1.2	5.3	1	2.3
63044	4.7	2.1	8.1	2.6	29.2	3.6	21.1	2.8	8.8	2.4	18.8	2.8	0.2	0.3	4.2	1.9	10.2	2.6	9.2	2.3	5.3	1.8	22	3.2	61061	5895	12.7	3.7	10536	394	46.3	2.6	41.8	2.3	20.6	3.2	8.6	3.8	42	27.6	15.8	667.3	2.53	0.11	9.9	1.6	6.7	1.4	3.7
63048	1.7	1.5	6.5	3.5	29.9	6	24.4	5.4	15.2	5.3	16.2	5.1	0.8	1.2	7.4	3.9	12.9	5.2	6.5	4	5.5	2.8	26.5	6	64289	9051	11.4	5.7	3875	56	48.5	3.3	38.6	4.8	2.5	3.6	0	0.7	38.1	31.4	3.6	1073.4	2.66	0.2	7.3	2.6	4.9	2.2	4.6
63049	1.8	0.7	7.5	2.2	30.5	3	25.7	2.6	11.9	2	16.5	2.3	0.7	0.6	10.1	2.3	10.9	2.3	11.8	2.4	3.1	1	20.2	2.9	70062	6906	11.8	2.8	17398	933	49	1.9	38.9	1.8	0.3	0.3	2.1	2.1	39.8	28.4	25.3	688.8	2.65	0.1	9.5	1.4	3	0.8	0.6
63050	2.1	1	8.5	2.5	33	3.5	25.1	2.8	15.3	2.4	9.4	2	1.1	0.8	14.4	2.5	8.7	2.1	12	2.9	5.8	1.8	24.7	3.4	64622	3442	9.5	2.4	15940	897	50.5	1.6	43	2.5	0.7	0.4	2.5	2	43.6	24.7	90.7	175.8	2.62	0.09	9	1.4	5	1.2	1.2
63051	2.2	1	12.3	2.5	33	3	26.7	2.7	10.7	2.2	11.4	2.1	0.5	0.7	11.6	2.8	13.2	2.8	10.3	2.4	4.8	1.5	20.6	3.8	61328	2526	10.6	3	14157	714	49.7	1.6	38.5	1.7	0.2	0.2	1.6	1.2	47.5	22.1	46.6	304.1	2.73	0.11	8.6	1.2	2.5	0.8	0.9
63052	2.8	1.1	7.6	1.5	28	2.5	27.2	2.3	11.1	1.8	15.6	2.4	0.4	0.3	9.5	2.3	11.9	2.1	9.7	1.8	4.2	1.1	21.7	2.6	70389	5343	6.8	2.3	27400	1023	49.4	1.7	36.7	1.2	0.2	0.2	2	1.1	38.4	26.7	33.3	823.8	2.77	0.09	7.2	0.8	2.4	0.7	0.4
63055	2.6	2.6	5.6	3.4	26.3	6.2	18.7	8.6	8.7	3.9	24.5	6.5	3.9	3.8	10.1	5.3	15.1	6.7	9.1	4.5	1.5	1.7	14.6	5.4	73342	15498	8.3	6.8	3133	552	53.8	4.2	36.6	3.9	0.6	1.1	6.3	5.2	34.5	33.2	28.4	110.5	3	0.24	1.6	1.3	2.6	2.1	0.6
63056	2.1	2	7.4	4.1	36.1	8.5	29.5	10.1	12.7	4.8	9	4.3	3.3	3.3	10.8	11.4	29.4	16.6	8.4	8	3.1	3	17.4	5.8	37586	9484	12.3	6.6	1751	336	53.4	7.4	45	13.3	0	1.6	3.7	4.1	45.6	21.7	58.7	29.9	2.3	0.32	14.5	5.6	7.1	4.1	0.6
63060	5.7	3.5	18.6	6.1	37.2	7.4	19	6.8	10.3	4.8	5.6	3.4	0	3.2	17.8	7.3	18.3	7.7	8.3	7	9.1	5.2	17.3	8.8	52883	8211	21.2	14.2	2079	333	50.6	4.1	41.7	6.4	0	1.3	0.8	1.2	61.5	15.9	47.8	43.5	2.56	0.29	16.3	6.4	2.2	1.7	0.1
63061	0	23.5	10.9	21.5	47.5	22.7	30.7	31.5	0	23.5	10.9	21.6	0	22.2	0	22.2	10.2	33.4	28.7	16.1	22.2	13.7	30.6	18.7	132823	76272	10.7	19.9	169	165	68.6	15.7	44.6	15.7	0	15	0	15	58.4	10.9	2.1	80.1	3.13	1	10.7	19.9	6.5	16.7	0
63068	4.3	1.7	4.1	2	37.9	4.3	21.1	3.8	10.4	2.6	14.9	3.9	3.8	2.1	14.2	3.8	16.1	3.5	10.1	3.1	3.5	1.7	23.3	4.5	54679	7335	7.9	2.6	4695	588	48.8	2.6	41.3	6.8	0.1	0.2	0.6	0.7	46.3	25.3	91.2	51.5	2.44	0.16	10	2.5	5.9	2.1	1.3
63069	2.5	1.2	8.2	2.4	29.3	3.5	25.6	3.1	7.7	1.4	17.9	2.4	1	0.7	9.5	4.2	12.7	3.3	15.1	3.2	3.1	1.3	16.6	3	64512	8198	8.3	2.5	15247	810	53	2.5	39.7	2.4	4	1.1	2.7	1.9	40	25.6	70.1	217.7	2.56	0.12	9.2	1.6	3.5	1.1	1.5
63070	2.7	1.5	6.4	2.5	35.7	5.3	28.3	5.8	16.6	5.2	7.3	2.9	0.3	0.5	8	3.8	11.7	4.6	11.3	4.5	3.7	2	23.3	6.3	58485	11051	16.9	5.4	8120	473	47.5	3.2	35.1	2.3	4.5	3.6	3	3.1	44.8	23.9	13.9	586.3	2.56	0.2	6.6	1.9	4.1	1.7	1
63072	3.8	3.1	11	4.8	25.7	7.3	37.1	9	11.4	4.9	4.9	2.4	2.5	3.8	9	5.9	13	7.6	3.9	3.1	0.6	1.1	26	11.5	55363	12276	19.1	9.8	3306	618	47.9	4.8	45.7	7.6	2.7	3	1.4	2.1	40.5	16.3	41.5	79.7	2.79	0.27	8.7	5.3	4	3.5	0.6
63073	8.1	10.6	0	4	16	20.9	6	6.3	7.2	8.3	41.5	27.5	0	5.6	0	5.6	5	7	16	14.7	0	5.6	23.7	20.4	217607	172109	0	3	905	392	52.3	7.7	48.3	5.5	0	3	3.1	3.6	24.1	48.7	7.5	120.4	2.85	0.43	10.8	7.9	7	8.6	1.9
63074	5.3	2.4	6.8	2.3	31.6	4.1	28.8	4	8.7	2.5	14	2.8	0	0.4	3.8	1.8	11.4	2.7	14	3.5	6.9	2.9	20.8	3.7	45663	4095	14.2	4.5	15234	596	48	3.1	34.1	2.9	34.7	5.3	4.2	2.1	43.7	22.7	3.8	3967.2	2.34	0.13	5.3	1.3	3.7	1.1	2.2
63077	5.1	1.9	14.2	3.2	34.7	4.3	24.2	3.7	9.4	2.6	8.5	2.3	0.7	0.7	8.8	3.2	25.4	4.7	13.9	3.4	4.5	1.5	18.6	3.9	46494	7290	15.6	4.7	11118	641	50.1	2.1	38.5	3.1	0.7	0.7	1.2	0.8	54	17.9	87	127.8	2.45	0.11	9	1.3	4.2	1.1	3.1
63080	4.3	1.3	13.3	2.4	38	2.9	21.7	2.6	8.6	1.7	7.9	1.5	1.3	1	12.8	3.4	20.4	3.6	10.9	2.4	3.2	1.4	20.6	2.9	43511	4567	14.1	2.9	13587	749	53.2	1.6	39.7	2.7	0.3	0.4	3	1.7	55.6	16.5	261	52.1	2.34	0.08	9.5	1.4	5.6	1.3	2.4
63084	2.9	1	8.9	2.3	34.3	3.7	25.2	3.5	10.1	2.4	12.4	2.6	2.3	1.3	9.6	2.6	23.2	3.3	12.2	3.5	6.6	1.8	17.5	2.9	55911	3046	10.4	2.6	19212	848	50.4	1.9	36	2.5	0.9	0.5	1.6	0.8	46.1	22.5	75.2	255.7	2.6	0.11	8.5	1.2	3.9	0.8	1.4
63088	3.7	2.2	5.8	2	19.7	3.9	19.5	3.6	9.1	2.5	25.6	4.6	1	1	8.4	3.7	5.9	2.3	11.8	3.7	3	1.6	24.3	4.4	58284	5638	9.8	3	8376	343	50.2	3	38.6	3.6	2.7	2	1.3	0.9	29.2	34.7	6.3	1335.9	2.13	0.1	6.2	1.4	5.5	2.2	4.5
63089	2.7	1.9	8.2	3.8	37.5	7.1	20.4	5.4	11.7	3.9	9.3	4.5	2.6	2.4	13.2	4.9	8.6	3.7	11.6	4.3	3.8	2.9	21.1	5.4	54319	4526	9.5	5.3	5409	697	51	4.1	45.7	4.2	1.9	1.5	0	0.5	48.4	21	36.4	148.5	2.67	0.24	12.7	3.1	6.1	2.1	0.8
63090	4.1	1.4	2.5	0.8	27.9	3.1	25.1	2.4	11.3	1.8	18.9	2.5	1.3	0.6	9.3	1.8	19.9	3	12.8	2.3	3.4	1.3	22.4	2.6	68319	5009	7.5	2.6	22313	869	48.2	1.8	41.8	1.9	0.1	0.2	1.1	0.7	34.5	30.2	83.6	266.8	2.49	0.09	9.3	1	6.3	1.3	1.8
63101	0.4	0.6	2.3	2.4	13.7	5.6	23.4	7.3	8.6	5.8	26.6	7.4	1.1	1.3	0.9	1.3	9.6	5	6	4.6	9.3	6.1	19.6	7.9	56403	11440	15.6	10.8	3307	578	56	7.6	32.7	3.6	53.1	10	1.9	1.9	16.4	35.2	0.4	8937.8	1.52	0.18	7	3.9	0.9	1.1	0.3
63102	2.1	1.5	10.3	3.7	24.5	7.1	16.7	6.1	8.3	6.3	22.2	7.4	4.5	7.1	0	3	7.5	6.9	5.6	6.9	0	3	31.9	15.1	55053	15916	7.1	6.4	2201	415	70.5	7.4	31.4	3.2	39	7.1	6.1	3.9	36.9	30.5	2	1117.3	1.23	0.16	4.8	3	0	1.2	0
63103	2.7	1.4	4.7	1.8	15.8	3.4	22.4	3.7	9	2.6	25.7	3.3	1.4	0.8	1.4	1.2	5.2	2.3	11.3	3.5	5.1	2.3	21.7	4.3	40247	5601	17.8	3.5	8307	776	55.2	3.7	32.5	2.3	41.4	4.4	5.3	2.1	23.2	34.7	2.2	3863.7	1.45	0.08	5.4	1.5	3.2	1	1
63104	1.9	1	5.1	1.6	15.4	2.6	22.5	3.6	5.8	1.6	25.4	3	0.1	0.2	2.9	1	8.6	2	10.8	2.6	5.5	1.7	27.9	3	53645	5455	18.9	4	19913	986	47.3	2.3	32.4	1	46.6	3.3	1.9	0.8	22.4	31.2	3.8	5199.2	2.08	0.08	6.2	0.9	2.5	0.7	0.8
63105	0.7	0.5	2.1	0.7	7.3	1.4	9.1	1.7	2.3	0.9	33.5	3	0.9	0.6	1.5	1.1	6.1	1.7	4.5	1.6	1.3	1	36.7	3.2	102180	12719	8.6	1.9	18333	384	50	1.7	32	1.6	6.5	0.9	2.9	1	10.1	35.8	2.7	6892.1	2.12	0.07	9	1.3	3.6	0.7	2
63106	6.5	1.9	16.3	3.6	27.2	3.1	27.7	4.6	8	2.4	9.7	2.6	0.2	0.4	2	2.6	4.3	2	8.5	3.3	9	3.6	31.2	5.5	17792	3343	49.4	6.2	11409	889	40.4	2.4	28.5	2.9	93.8	1.9	0.7	0.6	50	17.7	2.3	5026	2.36	0.13	6.1	1.2	4.2	0.9	1.4
63107	4.1	1.4	16.3	3.2	32.7	3.9	30.6	4.1	4.5	1.6	6.7	1.9	0	0.8	3	1.8	6.4	2.6	8.6	3.9	9.2	3.3	29.3	5.2	23911	3205	37.8	4.9	9490	794	45.8	3.5	39.3	2.9	91.9	1.9	0.5	0.3	53.1	11.2	2.4	3987.4	2.3	0.15	8.1	1.5	5.1	1.3	2.2
63108	2.2	0.8	5	1.3	14	2.3	14.6	2	4.3	1.1	25.5	2.8	0.3	0.3	2.2	0.9	9.1	2.8	7.5	1.6	2.1	0.7	39.8	3.2	46009	3317	25	2.9	20704	896	50.4	2	32.6	1.5	33.9	3.1	3.8	0.9	21.2	29.8	2.2	9368.3	1.71	0.07	9.4	1.3	4	0.8	1.7
63109	2.6	0.9	2.8	0.7	17.9	2.1	20.8	2.1	6.7	1.3	29	2.2	0.3	0.3	3.4	1	9.3	2.2	8.5	1.8	3.8	1	27.7	2.5	57946	5328	7	1.8	26562	835	46.2	1.4	40.7	1.6	6.6	1.8	2.6	1.1	23.3	35.7	3.6	7317.4	1.95	0.05	8.2	1	3.9	0.7	2.1
63110	2.5	0.8	4.8	1.3	15.9	2.7	17.3	2.5	5.8	1.2	28.2	3	0	0.1	2.7	1.3	7	1.7	9.4	1.7	2.5	0.8	32.3	3.2	55414	4080	14.8	2.7	18208	891	46.4	1.8	33.9	1.2	31	3.5	3.8	1.2	23.2	34	6.3	2904	2.1	0.09	6	0.8	2.6	0.7	1.7
63111	4.3	1.1	15.9	2.8	34.6	4.4	21.7	3.7	5.5	1.7	10.3	2.3	0	0.3	4.4	1.7	13.2	3.3	13.1	4.6	5.7	2.1	19.9	3.2	27019	2933	35.2	5.1	21141	1374	49.6	2.5	35.8	1.6	46	3.6	8.5	2.4	54.8	15.8	4	5259	2.33	0.13	6.8	1.4	3.1	0.9	1.7
63112	3.1	0.8	10.2	1.8	23.3	2.4	22.9	2.9	6.5	1.5	18	2.5	0.4	0.4	2.7	1.2	6.7	1.4	9.3	2.1	5.8	2	32	3.1	37970	3512	22.4	3	18744	857	47.6	2.3	34.7	1.5	68.8	2.4	2.7	1	36.6	24.5	3.3	5680	2.2	0.1	8.2	1.1	4.3	0.8	1.9
63113	3.3	0.9	14.7	3	33.6	4.4	26.2	3.6	6.1	1.9	8.1	1.6	0.3	0.3	3.4	1.8	11.4	3.3	6.8	2.4	6.5	2.5	29	5.4	28180	2802	33.8	5.2	11371	992	48.9	2.8	43.2	4.2	94.8	1.9	0.8	0.5	51.6	14.2	2.6	4459.2	2.34	0.16	7.7	1.4	5.3	1.1	3.7
63114	4.6	1	9.4	1.4	36	2.4	25.2	2.4	7.5	1.1	11.9	1.2	0.2	0.2	7.8	2.7	11.5	2.1	13.3	2.1	6.8	1.5	19.2	2.5	43890	2942	17.8	2.9	35487	950	48	1.4	36.3	1.2	27.7	2.8	12.2	2.9	50	19.4	8.8	4018.9	2.41	0.07	7.1	0.7	3.5	0.6	1.4
63115	5.4	1.4	17.9	2.6	32.8	2.9	25.3	2.9	5.3	1.6	8.4	1.6	0.2	0.3	3.8	1.9	10.8	3.4	6.6	2.3	5.3	2	35.4	5.6	23951	2690	34.7	4.9	18213	1149	43.3	2.2	40.6	2.2	98.4	0.5	0.6	0.4	56.1	13.7	4.3	4245.5	2.42	0.12	8.8	1.1	6	0.9	3
63116	4.3	0.8	9.7	1.3	25.4	1.8	20.4	1.6	7.6	1.1	19.4	1.8	0.6	0.3	4.5	0.9	9.4	1.3	10.7	1.5	4.4	1.1	23.6	2	45871	2460	20	2.3	44290	1221	50.4	1.3	36.4	1	20.3	2	7.9	1.3	39.4	27	5.5	7994.6	2.29	0.05	6.8	0.7	2.9	0.5	1.3
63117	0.2	0.2	1.6	0.8	8.3	1.9	13.9	2.6	6.4	1.5	34.9	3	0.6	0.6	1.5	0.8	9.2	2.1	8.1	2.1	2.1	1.2	32.2	3.3	76935	5871	6.6	1.8	8978	149	50.8	2	38.8	1.3	11.2	3	3	1.5	10.1	41.3	2.4	3804.2	2.04	0.07	7.3	1.1	4.9	1	2
63118	5.2	1.4	12.8	1.8	23.8	2.3	22.6	2.5	7	1.5	16.4	1.9	0.4	0.4	2.9	1	6.6	1.5	11.5	1.9	4.3	1.3	24	2.7	35580	2969	32.3	3.3	28324	1498	48.3	1.7	31.3	1	51.2	3.1	7	1.6	41.8	23.4	3.6	7867.8	2.5	0.09	5	0.9	1.8	0.4	0.6
63119	1	0.4	2.4	0.7	11.2	1.7	15.9	1.6	6.8	1	32.9	2.4	1.1	0.7	5.2	1.2	7.4	1.4	9.2	1.9	2.7	0.8	30.7	2.6	82462	4076	4.5	1.2	34119	368	46.2	1.3	39.8	1.3	7.8	1.5	1.8	0.5	14.6	39.7	8.4	4066.6	2.37	0.06	8.9	1	6	0.9	4.8
63120	5.3	2.3	18.6	4.5	41.7	5.2	21.7	4.7	6.7	2.1	3.9	1.7	0.2	0.4	4.5	2.8	6.1	3.3	8.5	3.4	6.4	3.8	33.8	7.5	24826	2160	44.2	8.9	8691	996	48.1	4	32.9	4.5	95.8	1.7	0.5	0.6	65.6	10.6	2.4	3606.2	2.79	0.25	7.6	1.6	3.7	1.4	1
63121	4.2	1.4	9.7	1.7	32.4	2.8	24.6	2.4	8.3	1.6	11.3	1.4	0.3	0.2	4.1	1.8	9.7	1.6	10.1	2.4	7.7	1.8	32.9	3.7	37866	1859	22.7	3.6	24634	1072	44.6	1.6	40.6	2.6	82.3	1.4	1.2	0.5	46.3	19.6	7.2	3426.2	2.26	0.1	11.7	1.3	6.4	0.9	2.2
63122	0.6	0.3	1.9	0.4	10.2	1.2	15.9	1.4	5	0.8	35.5	1.5	0.5	0.3	3.8	0.9	8.5	1.2	8.2	1.2	3.5	0.9	27.8	2	99341	4581	3.9	0.9	38686	441	46.7	1.2	43	0.9	4.6	1	2.3	0.7	12.7	40.5	14.2	2718.6	2.41	0.05	11.6	0.9	5.8	0.6	2.9
63123	3.1	0.7	6.2	1	25.7	1.5	23.2	1.5	8.9	0.9	21.8	1.3	0	0.1	6.3	1.2	9.1	1.2	10.4	1.2	4.4	0.8	23.8	2	57215	2344	8.5	1.5	51130	978	48.3	1.2	41.1	1.3	2.5	1.1	2.3	0.6	35	30.7	12.6	4061.2	2.25	0.04	10.1	0.8	5.1	0.6	3.7
63124	0.7	0.8	0.7	0.7	6.1	3.7	14	3.5	1.9	0.7	34.5	4.1	0.7	0.6	1.9	1.3	10.6	5	4.5	1.8	1.1	0.8	27.7	5.4	152589	27185	4.9	2	10827	463	48.2	2.5	50.3	1.6	3.1	1.6	0.9	0.7	7.5	36.4	8.7	1243.1	2.27	0.08	12.2	2.3	8.4	1.8	8
63125	4.5	0.9	7.9	1.4	32.8	2.3	23.8	2.4	7.9	1.2	15.8	2	0.2	0.2	4.9	1.2	11.4	1.7	11.7	1.7	5.9	1.7	23.4	2.4	52145	2475	11.5	2.2	33031	1201	47.9	1.6	40.3	1.9	5.1	1.4	2.2	0.8	45.2	23.7	10.7	3081.3	2.32	0.05	9.6	0.9	4.7	0.7	2.9
63126	1.6	1.7	2.5	1	18.5	2.3	21	2.6	8.5	1.5	28.3	2.5	0	0.4	5.7	1.7	8.3	1.9	12.1	2.6	2.2	0.9	25	3.2	75331	4770	5.3	2	14781	564	48.3	2.1	43.5	1.8	2.1	1.6	5.6	2.3	22.6	36.8	4.6	3185.6	2.39	0.07	11.2	1.3	7.5	1.1	2.1
63127	1.3	1.3	1.9	1.4	22.6	3.6	17.9	3.5	5.8	2.4	29.7	4.1	0	1.3	8.1	2.9	7.9	3.6	10.9	3.5	2.4	2	21.7	4.9	92670	16179	5.9	3.8	4986	324	48.9	2.7	47.9	2.6	1.8	1.2	4.3	3.9	25.8	35.5	6.4	781.5	2.32	0.12	9.8	2	11	2.5	7.4
63128	1.8	0.6	3.1	0.9	24.1	2.4	21.5	2.3	7.7	1.1	27	2.2	0.5	0.3	5.8	1.2	7.9	1.6	13	2.2	2.9	0.9	25.2	2.6	74682	4941	4.3	1.3	29823	871	48.3	1.3	49.4	1.4	1.3	0.8	0.5	0.3	29	34.7	15.3	1946.7	2.29	0.06	13.6	1.3	9	1	4.1
63129	1.7	0.5	2.8	0.5	25	1.6	22.4	1.4	9.9	1.3	24.5	1.7	0.4	0.2	6.7	1.4	10.3	1.1	11.7	1.3	4.8	0.8	22.5	2	72822	2903	5.1	1	53671	1155	48.2	0.9	43.3	1.1	1.7	0.6	1.7	0.5	29.5	34.4	23.2	2315.4	2.43	0.05	11.2	0.7	5.1	0.5	2.3
63130	1.3	0.6	4.3	1.3	14	2.7	14.3	2.2	5.7	1.2	25.4	2.8	0.5	0.4	2.4	1	6.3	1.7	6.5	2.2	3.1	1.2	37.9	3.8	64097	7566	15.3	2.5	28909	764	46.4	2.2	34.6	1.6	36.6	2.9	3.4	1.4	19.6	31.1	5	5747.3	2.31	0.1	8.7	1.1	3.3	0.8	1.9
63131	0.8	0.4	0.7	0.4	6.8	1.2	10.3	1.8	3.8	0.9	42.3	2.4	0.5	0.4	4.6	1.9	11	2.3	9.5	2.1	2.2	0.9	27.4	3.2	154046	15230	3.8	1.7	17627	715	49.3	1.5	48.5	1.1	1.8	0.8	2.5	1.2	8.3	46.1	13.9	1267.2	2.7	0.09	13.6	1.5	8	1.3	2.1
63132	0.3	0.3	4.5	1.8	15.1	3.1	23.1	3.2	6.1	1.9	25.1	3.7	0.2	0.3	1.6	0.8	10.1	3.7	9.2	3.3	5.3	2.3	30.1	4.3	59029	5955	8.8	2.3	13427	809	47.2	3.1	35.6	2.6	36.2	4.3	3.3	1.8	19.9	31.2	5.3	2538.2	2.49	0.12	8.7	1.5	4.9	1.3	1.7
63133	3.5	1.2	15.4	2.7	36.6	3.7	28.8	3.2	6.5	1.7	5.6	1.9	0.4	0.4	4.9	2.7	7.3	2.3	11.3	3.3	5.8	2.7	30.1	5.1	22346	2690	40.5	5.8	7336	459	41.5	3	36.7	5.5	89	2.7	1.8	2.4	55.5	12.1	3	2461.7	2.29	0.11	8.4	1.4	4.3	1.2	2.3
63134	2.1	1	11.9	2.8	32.4	4.5	32.2	4.2	8.1	2.1	8.8	2.7	0.7	1.1	6.2	2.8	11	3.8	15.7	4	6.7	2.6	26	4.6	39639	4260	16.7	3.8	13525	517	47.9	3.2	34.1	3.1	66.4	3.9	5	2.1	46.4	16.9	8.2	1641.4	2.55	0.15	6.9	1.6	2.7	1.1	1.2
63135	2.7	1.1	7.7	1.7	31.8	3	26.7	3.2	9.6	1.7	13.5	2.3	0.1	0.2	4.5	1.6	11.3	2.9	14.5	3	7.3	2.1	24.9	3.5	44959	2553	17.9	3.7	21869	827	47	2.1	35.7	2.5	65.2	2.6	2.3	1.1	42.2	23.1	6.3	3493.5	2.62	0.11	7.3	0.9	3.3	0.9	1.6
63136	3.1	0.8	13.3	1.7	35.8	2.6	27.8	2.5	9.1	1.3	7.2	1.1	0.1	0.1	2.2	1	6.6	1.4	11.1	2	9.6	1.6	30.8	2.7	32224	1596	24.3	3	45411	1382	43.7	1.5	34.1	1.6	89.5	2	1	1	52.2	16.3	10.6	4292.2	2.48	0.09	8.9	0.8	3.4	0.5	1.4
63137	2.6	1.1	10.2	2.1	34.7	3.3	28.6	3.5	11.4	2.7	8.9	2.1	0	0.3	2.4	1.3	8.7	2.8	13.4	3.1	7.3	2.3	28	3.6	40462	6143	24	4.2	20039	907	44.4	2.3	33.8	3.1	78.7	3	0.8	0.9	47.5	20.3	8.7	2292.8	2.74	0.13	6.9	1.1	3.3	0.8	2.6
63138	1.5	0.9	7.9	2.6	28.9	2.8	34.6	3.7	9.5	2.6	11.6	2.5	0.2	0.4	2.3	1.4	8.7	2.5	17.8	3.7	9.4	2.5	23.1	3.9	38682	4573	18.8	4.9	18582	1111	46.9	2.6	30.4	1.2	77.6	3.3	1.4	0.9	38.3	21.1	20.3	916.7	2.56	0.14	9.6	1.4	2.2	0.6	1.5
63139	2.2	0.7	4.2	1.3	17.5	2	19.7	2.1	8.6	1.8	27.8	2.4	0.4	0.2	4.7	1.3	10.1	1.9	7.4	1.6	3.9	1	26.9	2.8	54362	2585	11.6	2.4	21933	790	50.7	1.8	37.9	1.2	9	2.6	3.5	1.3	23.9	36.4	3.9	5595.2	1.95	0.06	8.2	1.1	3.3	0.6	1.3
63141	1.3	0.8	1.6	0.7	8.4	1.5	12.8	2	4.4	1.1	32.8	2.3	0.3	0.3	2.6	1	8.2	1.9	7.8	1.9	2.7	1	32.8	3.5	111774	12085	2.7	1	20550	564	48.5	1.6	47.5	1	6.8	1.9	4.2	2.1	11.3	37.2	14.1	1456.4	2.3	0.07	10.8	1.3	7.7	1.2	4.6
63143	1.9	0.7	4.9	1.9	21	3.5	24	3.4	8.9	1.8	24.3	3.6	0.1	0.1	4	1.8	6.8	2.1	11.4	2.8	2.7	1.6	25.4	3.1	45980	3745	12.9	2.9	9572	278	48.3	2.6	34.2	1.3	17.1	3.1	3	1.5	27.8	33.2	2	4883.7	1.92	0.08	7.6	1.4	1.7	0.7	0.5
63144	0.4	0.7	1.2	1.2	5.8	2	13.3	3.4	6.4	2.1	39.1	4.7	0	0.5	3.5	1.5	8.4	2.7	8.3	2.8	0.5	0.5	28.3	4.7	80000	13127	5.1	2.3	8725	242	47	3.1	34.5	1.2	2.8	1.5	3.4	1.9	7.4	45.5	2.3	3728.6	2.01	0.09	7	1.7	2.4	1.1	1.2
63146	1.3	0.5	1.6	0.6	13.6	1.8	18.8	1.6	7.5	1.1	32.3	2.2	0.6	0.3	3.8	1.4	11.1	2	10.5	1.6	3.6	1	25.3	2.3	67591	3598	7.2	1.6	30178	1124	48	1.5	42.3	2	12.8	1.8	2.2	0.7	16.5	39.8	15.1	2002.5	2.12	0.06	10.1	1	7.3	0.8	3.5
63147	4.3	1.4	15.9	3.6	35	4.7	26	4.4	5.7	2.1	8.2	2.1	0.8	1.2	3.4	2	8.3	3.1	8.2	3.7	4.5	2.4	35.9	6.1	30177	2602	31.8	7.7	9932	898	48.3	3	38.1	3.2	93.9	1.8	0.3	0.3	55.2	13.9	6.8	1454.2	2.39	0.16	8.7	1.4	4.8	1.2	1.8
63301	2	0.5	5.8	0.9	27.5	1.5	24.9	1.8	9	0.9	18.5	1.4	0.7	0.3	5.3	1	10.7	1.4	12	1.8	4.8	1	22.7	2.6	59406	2350	10.5	1.8	50675	1274	48.2	2.1	35.5	1.9	4.8	1	4	0.7	35.3	27.5	98.4	515.2	2.27	0.05	9.1	0.7	5.7	0.6	2
63303	1.7	0.5	3.5	0.7	23.8	1.5	22.3	1.5	8.5	1	25.5	1.7	0.6	0.4	5.5	0.8	13.1	1.3	11	1.5	4.5	0.9	19.8	1.7	77549	2491	7.1	1.3	47906	1295	48.6	1	40.5	1.1	7	1.1	4.1	1.1	29	34	21.4	2242.8	2.41	0.04	9.2	0.8	4.5	0.7	2
63304	0.9	0.4	2.6	0.5	20.3	1.7	21.8	1.5	9.1	1	28.2	1.9	0.8	0.4	5.9	0.9	12.6	1.4	11.2	1.3	4.1	0.8	22.9	2.1	95261	3327	2.7	0.8	41277	1208	49.7	1.2	40.8	1	3.3	0.8	2.4	0.8	23.8	37.3	45	917.1	2.73	0.05	8.3	0.8	4.5	0.7	1.7
63332	3.3	3.1	4.3	4.5	33.5	7.7	22	5.3	6.6	3.8	13.9	5.7	4.4	4.6	15.9	9.2	9.5	5.3	3.2	1.9	5.1	4.8	26.7	8.6	69541	20578	4.5	3.1	1253	284	52.4	4.4	56.1	5.1	0.2	0.3	1.3	1.6	41.1	20.5	55.7	22.5	2.41	0.25	23.5	9.7	6.7	4	2.3
63341	1.8	1.4	2.1	2.1	36.4	6.3	13.6	3.4	10.5	3.2	24.4	5.1	1.4	1.3	13.9	4.8	9.8	4.3	19.8	7.1	4.4	2.7	15.1	4.7	102872	11398	3.1	2.3	3663	349	46.4	3.5	49.8	1.3	0.5	1.1	0.8	0.8	40.3	34.9	56.1	65.3	2.7	0.18	12.3	2.9	3.1	1.9	1.1
63348	2.2	1.5	5.1	2.6	35.4	4.7	21	3.3	8.2	2.8	20.3	3.9	1.9	1.5	11.2	4.1	11.5	2.7	10.1	3.9	7.6	2.9	15.3	4.3	94338	9412	2.1	1.3	6841	707	49.5	3.2	45.4	1.8	1.2	1.2	1.4	1.2	42.7	28.5	54	126.8	2.79	0.14	11	2.5	5.4	2.2	0.5
63357	4.4	2.6	7.6	4.1	39.5	5.6	27.9	5.9	9	4.2	8.1	3.4	3.9	2.7	10.2	3.6	13.9	4.3	17.3	6.2	4.7	2.5	18.2	5.7	62972	12598	6	2.9	5331	750	48.3	2.7	43.8	5.1	0.5	0.6	2.2	2.1	51.5	17.1	131.2	40.6	2.84	0.26	12.8	4.1	4	2.3	1.1
63366	1.4	0.5	4.1	0.8	30.2	1.9	23.8	1.7	9.8	1.1	20	1.7	0.1	0.1	7.5	0.8	15.1	1.9	13.7	1.5	4.3	0.9	20.7	1.7	75255	3423	6.4	1.5	49621	1070	50.4	1	38.4	0.8	4.1	1	2.5	0.8	35.7	29.8	70.1	708.3	2.68	0.05	7.9	0.6	4	0.5	1.3
63367	0.6	0.5	2.4	0.9	18.7	2.2	21.2	2.1	10.3	2.1	30	2.3	0.3	0.2	4.8	1.4	11.9	1.8	13.5	2.5	3.6	1.1	21	2.4	95576	6777	3.2	1.2	24228	707	50.6	1.6	37.5	1.4	3.3	1.2	5	1.6	21.7	40.3	14.2	1706.2	2.81	0.08	9.3	1.2	4.7	0.8	1.8
63368	0.7	0.4	2.8	0.9	20.1	1.9	20.7	1.7	8.6	1.1	29.8	2.2	0.4	0.2	5.5	1.1	11	1.4	11.6	1.7	3.5	0.9	21.9	1.8	98202	4892	4.4	1.6	46839	1312	48.8	1.2	36.4	0.8	4	1.2	3	1.1	23.6	38.4	16.5	2845.6	2.92	0.07	6.2	0.7	3.9	0.6	1.3
63373	5	2.4	7.3	4	43.5	8.6	22.4	6.1	7.8	3.6	8.3	3.9	4.5	3	13.1	6.6	13.7	6.7	5.2	3.8	6.9	3.6	17.5	6.7	71250	12686	8.3	4.2	593	94	48.2	4.1	40.3	5.4	0	4.5	2	2.3	55.8	16.1	19.7	30.1	2.75	0.31	7.1	3.2	3.2	3.2	2
63376	1.3	0.3	3.8	0.6	25.7	1.5	22.4	1.3	9.7	0.8	23.9	1.5	0.3	0.2	5.2	0.8	13.3	1.2	12	1.2	4.2	0.8	22.5	1.4	79930	2683	4.1	0.7	74448	1062	48.5	0.8	39.6	0.9	4.4	0.8	3.1	0.6	30.8	33.6	41.6	1791.3	2.61	0.05	8.9	0.6	3.6	0.4	1.7
63385	1.4	0.5	5.2	1	27.5	2	23.1	1.7	9.5	1.2	22.1	1.8	1.1	0.5	7.5	1.4	11.9	1.6	11.7	1.6	4.8	1.1	20.2	1.7	86149	2315	6.5	1.2	43634	855	49.6	1.1	35.4	0.8	4.6	0.7	2.7	0.9	34.1	31.6	67.1	650.4	3	0.07	7.4	0.7	3.5	0.5	1
63386	8.4	7.2	10.6	5.2	46.3	9.4	16.9	6.1	6.3	3.3	10	4.8	4.5	3.3	11.1	5.2	15.2	9.4	11.1	5.2	8.1	7.2	14.6	5.1	42917	11731	12.2	8.2	392	76	56.6	5.5	44	8.5	3.1	4.7	0	6.8	65.3	16.3	39.8	9.9	2.05	0.17	15.1	5.8	4.6	2.6	1.8
[truncated: 37 more columns]
