# Supplementary material for: Geographic disparities and determinants of COVID-19 incidence risk in the greater St. Louis Area, Missouri (United States)
Source: PLoS One. 2022 Sep 28;17(9):e0274899. doi: 10.1371/journal.pone.0274899 (PMC9518888; doi:10.1371/journal.pone.0274899)
Supplement: S2 Data — (XLSX) [file pone.0274899.s002.xlsx]

## Sheet: MetaData
Variable Name	Description	Source of Data	Notes
ZCTA5	5 digit ZIP Code Tabulation Area Number	-
DP02_0015E	Average Household Size	U. S. Census Bureau, 2018 ACS 5-year Social Characterics Estimates (DP02 table)
DP02_0015M	Margin of Error of average household size	U. S. Census Bureau, 2018 ACS 5-year Social Characterics Estimates (DP02 table)
DP02_0059P	Percent of population 25 years and over with less than 9th grade education	U. S. Census Bureau, 2018 ACS 5-year Social Characterics Estimates (DP02 table)
DP02_0059M	Percent Margin of Error of population 25 years and over with less than 9th grade education	U. S. Census Bureau, 2018 ACS 5-year Social Characterics Estimates (DP02 table)
DP02_0060P	Percent of population 25 years and over with 9th to 12th grade education, no diploma	U. S. Census Bureau, 2018 ACS 5-year Social Characterics Estimates (DP02 table)
DP02_0060M	Percent Margin of Error of population 25 years and over with 9th to 12th grade education, no diploma	U. S. Census Bureau, 2018 ACS 5-year Social Characterics Estimates (DP02 table)
DP02_0061P	Percent of population 25 years and over with high school degree or equivalency as highest educational attainment	U. S. Census Bureau, 2018 ACS 5-year Social Characterics Estimates (DP02 table)
DP02_0061M	Percent Margin of Error of population 25 years and over with high school degree or equivalency as highest educational attainment	U. S. Census Bureau, 2018 ACS 5-year Social Characterics Estimates (DP02 table)
DP02_0062P	Percent of the population 25 years and over that has completed some college but not attained a degree	U. S. Census Bureau, 2018 ACS 5-year Social Characterics Estimates (DP02 table)
DP02_0062M	Percent Margin of Error of the population 25 years and over that has completed some college but not attained a degree	U. S. Census Bureau, 2018 ACS 5-year Social Characterics Estimates (DP02 table)
DP02_0063P	Percent of population 25 years and over with Associate's degree as highest educational attainment	U. S. Census Bureau, 2018 ACS 5-year Social Characterics Estimates (DP02 table)
DP02_0063M	Percent Margin of Error of population 25 years and over with Associate's degree as highest educational attainment	U. S. Census Bureau, 2018 ACS 5-year Social Characterics Estimates (DP02 table)
DP02_0064P	Percent of population 25 years and over with Bachelors's degree as highest educational attainment	U. S. Census Bureau, 2018 ACS 5-year Social Characterics Estimates (DP02 table)
DP02_0064M	Percent Margin of Error of population 25 years and over with Bachelors's degree as highest educational attainment	U. S. Census Bureau, 2018 ACS 5-year Social Characterics Estimates (DP02 table)
DP03_0033P	Percent of civilian employed population in agriculture, forestry, fishing and hunting, and mining	U. S. Census Bureau, 2018 ACS 5-year Economic Estimates (DP03 table)
DP03_0033M	Percent Margin of Error of civilian employed population in agriculture, forestry, fishing and hunting, and mining	U. S. Census Bureau, 2018 ACS 5-year Economic Estimates (DP03 table)
DP03_0034P	Percent of civilian employed population in construction	U. S. Census Bureau, 2018 ACS 5-year Economic Estimates (DP03 table)
DP03_0034M	Percent Margin of Error of civilian employed population in construction	U. S. Census Bureau, 2018 ACS 5-year Economic Estimates (DP03 table)
DP03_0035P	Percent of civilian employed population in manufacturing	U. S. Census Bureau, 2018 ACS 5-year Economic Estimates (DP03 table)
DP03_0035M	Percent Margin of Error of civilian employed population in manufacturing	U. S. Census Bureau, 2018 ACS 5-year Economic Estimates (DP03 table)
DP03_0037P	Percent of civilian employed population in retail trade	U. S. Census Bureau, 2018 ACS 5-year Economic Estimates (DP03 table)
DP03_0037M	Percent Margin of Error of civilian employed population in retail trade	U. S. Census Bureau, 2018 ACS 5-year Economic Estimates (DP03 table)
DP03_0038P	Percent of civilian employed population in transportation and warehousing, and utilities	U. S. Census Bureau, 2018 ACS 5-year Economic Estimates (DP03 table)
DP03_0038M	Percent Margin of Error of civilian employed population in transportation and warehousing, and utilities	U. S. Census Bureau, 2018 ACS 5-year Economic Estimates (DP03 table)
DP03_0042P	Percent of civilian employed population in educational services, and health care and social assistance	U. S. Census Bureau, 2018 ACS 5-year Economic Estimates (DP03 table)
DP03_0042M	Percent Margin of Error of civilian employed population in educational services, and health care and social assistance	U. S. Census Bureau, 2018 ACS 5-year Economic Estimates (DP03 table)
DP03_0062E	Median Income of the ZCTA	U. S. Census Bureau, 2018 ACS 5-year Economic Estimates (DP03 table)
DP03_0062M	Margin of Error of Median Income of the ZCTA	U. S. Census Bureau, 2018 ACS 5-year Economic Estimates (DP03 table)
DP03_0128P	Percent of the population that lives below the poverty level	U. S. Census Bureau, 2018 ACS 5-year Economic Estimates (DP03 table)
DP03_0128M	Percent Margin of Error of the population that lives below the poverty level	U. S. Census Bureau, 2018 ACS 5-year Economic Estimates (DP03 table)
DP05_0001E	Total population in the ZCTA	U. S. Census Bureau, 2018 ACS 5-year Demographic and Housing Estimates (DP05 table)
DP05_0001M	Margin of Error of total population in the ZCTA	U. S. Census Bureau, 2018 ACS 5-year Demographic and Housing Estimates (DP05 table)
DP05_0002P	Percent of the population that is male	U. S. Census Bureau, 2018 ACS 5-year Demographic and Housing Estimates (DP05 table)
DP05_0002M	Percent Margin of Error of the population that is male	U. S. Census Bureau, 2018 ACS 5-year Demographic and Housing Estimates (DP05 table)
DP05_0015P	Percent of the population 65 to 74 years old	U. S. Census Bureau, 2018 ACS 5-year Demographic and Housing Estimates (DP05 table)
DP05_0015M	Percent Margin of Error of the population 65 to 74 years old	U. S. Census Bureau, 2018 ACS 5-year Demographic and Housing Estimates (DP05 table)
DP05_0016P	Percent of the population 75 to 84 years old	U. S. Census Bureau, 2018 ACS 5-year Demographic and Housing Estimates (DP05 table)
DP05_0016M	Percent Margin of Error of the population 75 to 84 years old	U. S. Census Bureau, 2018 ACS 5-year Demographic and Housing Estimates (DP05 table)
DP05_0017P	Percent of the population over 85 years old	U. S. Census Bureau, 2018 ACS 5-year Demographic and Housing Estimates (DP05 table)
DP05_0017M	Percent Margin of Error of the population over 85 years old	U. S. Census Bureau, 2018 ACS 5-year Demographic and Housing Estimates (DP05 table)
DP05_0018E	Median Age of the ZCTA	U. S. Census Bureau, 2018 ACS 5-year Demographic and Housing Estimates (DP05 table)
DP05_0018M	Margin of Error of Median Age of the ZCTA	U. S. Census Bureau, 2018 ACS 5-year Demographic and Housing Estimates (DP05 table)
DP05_0038P	Percent of the population that is black	U. S. Census Bureau, 2018 ACS 5-year Demographic and Housing Estimates (DP05 table)
DP05_0038M	Percent Margin of Error of the population that is black	U. S. Census Bureau, 2018 ACS 5-year Demographic and Housing Estimates (DP05 table)
DP05_0071P	Percent of the population that is hispanic or latino	U. S. Census Bureau, 2018 ACS 5-year Demographic and Housing Estimates (DP05 table)
DP05_0071M	Percent Margin of Error of the population that is hispanic or latino	U. S. Census Bureau, 2018 ACS 5-year Demographic and Housing Estimates (DP05 table)
HSPercent	Percent of the population whose highest educational attainment is high school or lower	U. S. Census Bureau, 2018 ACS 5-year Social Characterics Estimates (DP02 table)	Calculated by computing: DP02_0059PE+DP02_0060PE+DP02_0061PE
CollegePercent	Percent of the population whose highest educational attainment is an associate's or bachelor's degree	U. S. Census Bureau, 2018 ACS 5-year Social Characterics Estimates (DP02 table)	Calculated by computing: DP02_0063PE+DP02_0064PE
Over65Perc	Percent of the population over 65 years of age	U. S. Census Bureau, 2018 ACS 5-year Demographic and Housing Estimates (DP05 table)	Calculated by computing: DP05_0015P+DP05_0016P+DP05_0017P
ZCTA Area	Area of the ZCTA in square miles	-	Calculated in ArcMap using NAD 1983 State Plane Projection Missouri East (FIPS 2401)
PopDensity	people per square mile	-	Calculated by computing: DP05_0001E/ZCTA Area
Population	Population of the ZCTA provided with COVID case data	County Departments of Health
State	State where the ZCTA is located	County Departments of Health
County	County where the ZCTA is located	County Departments of Health
Totalcases	Total COVID cases in the ZCTA (cumulative number of cases)	County Departments of Health
Newcases	New COVID cases added since the previous report day	County Departments of Health
obesity	number of patients (discharges + outpatients) with obesity	Missouri Hospital Association
tobacco	number of patients (discharges + outpatients) with who use tobacco	Missouri Hospital Association
breast_can	number of patients (discharges + outpatients) with breast cancer	Missouri Hospital Association
colo_can	number of patients (discharges + outpatients) with Colorectal cancer	Missouri Hospital Association
prost_can	number of patients (discharges + outpatients) with prostate cancer	Missouri Hospital Association
lung_can	number of patients (discharges + outpatients) with lung cancer	Missouri Hospital Association
endo_can	number of patients (discharges + outpatients) with endometrial cancer	Missouri Hospital Association
leuk_lymp	number of patients (discharges + outpatients) with leukemias and lymphomas	Missouri Hospital Association
cancer	number of patients (discharges + outpatients) with cancer (total)	Missouri Hospital Association	calculated as: breast_can+colo_can+prost_can+lung_can+endo_can+leuk_lymph
copd	number of patients (discharges + outpatients) with Chronic Obstructive Pulmonary Disease	Missouri Hospital Association
ckd	number of patients (discharges + outpatients) with chronic kidney disease	Missouri Hospital Association
hf	number of patients (discharges + outpatients) with heart failure	Missouri Hospital Association
diabetes	number of patients (discharges + outpatients) with diabetes	Missouri Hospital Association
PercObesity	number of patients with obesity per 100 population	Missouri Hospital Association	calculated as: obesity*100/Population
PercTobacco	number of patients who use tobacco per 100 population	Missouri Hospital Association	calculated as: tobacco*100/Population
PercCancer	number of patients with cancer per 100 population	Missouri Hospital Association	calculated as: cancer*100/Population
PercCOPD	number of patients with COPD per 100 population	Missouri Hospital Association	calculated as: copd*100/Population
PercCKD	number of patients with chronic kidney disease per 100 population	Missouri Hospital Association	calculated as: ckd*100/Population
PercHf	number of patients with heart failure per 100 population	Missouri Hospital Association	calculated as: hf*100/Population
PercDiab	number of patients with diabetes per 100 population	Missouri Hospital Association	calculated as: diabetes*100/Population
AllVisits	Total number of indivduals (devices) that visited the ZCTAs in our study area from any other ZCTA across the country; i.e., destination ZCTA is in study area, origin ZCTA may be in study area or anywhere else in the country	Safegraph
SelectVisits	Total number of indivduals that visited destination ZCTAs from other ZCTAs in the study area (i.e., origin and destination are both in study area; origin and destination may or may not be the same)	Safegraph
OutsideVisits	Total number of individuals that visited destination ZCTAs from origin ZCTAs outside the study area	Safegraph	Calculated as (AllVisits - SelectVisits)
WithinVisits	Total number of individuals that traveled within the same ZCTA (origin ZCTA = destination ZCTA)	Safegraph
BwVisits	Total number of individuals that visited destination ZCTAs from other ZCTAs in the study area (origin ZCTA ≠ destination ZCTA)	Safegraph	Calculated as (SelectVisits - WithinVisits)
PerCapitaAllVisits	AllVisits/ZCTA population size	Safegraph
PerCapitaSelectVisits	SelectVisits/ZCTA population size	Safegraph
PerCapitaOutsideVisits	OutsideVisits/ZCTA population size	Safegraph
PerCapitaWithinVisits	WithinVisits/ZCTA population size	Safegraph
PerCapitaBwVisits	BwVisits/ZCTA population size	Safegraph
